# Supplementary material for: Cell-Penetrating Dabcyl-Containing Tetraarginines with Backbone Aromatics as Uptake Enhancers
Source: Pharmaceutics. 2022 Dec 31;15(1):141. doi: 10.3390/pharmaceutics15010141 (PMC9864790; doi:10.3390/pharmaceutics15010141)
Supplement: Supplementary file 1 [file pharmaceutics-15-00141-s001.zip]

Archive with 1 entries (1 files):
- pharmaceutics-2118369-supplementary.pdf
